# Supplementary material for: Prognostic Significance of Pretreatment Neutrophil-to-Lymphocyte Ratio, Platelet−to−Lymphocyte Ratio, or Monocyte-to-Lymphocyte Ratio in Endometrial Neoplasms: A Systematic Review and Meta−analysis
Source: Front Oncol. 2022 May 16;12:734948. doi: 10.3389/fonc.2022.734948 (PMC9149577; doi:10.3389/fonc.2022.734948)
Supplement: Supplementary file 1 [file DataSheet_1.zip]

Archive with 3 entries (2 files):
- Search Strategy/search strategyú║ Chinese for example.pdf
- Search Strategy/search strategyú║ English for example in the Cochrane Library database.pdf
- Search Strategy/
